# Supplementary material for: eGARD: Extracting associations between genomic anomalies and drug responses from text
Source: PLoS One. 2017 Dec 20;12(12):e0189663. doi: 10.1371/journal.pone.0189663 (PMC5738129; doi:10.1371/journal.pone.0189663)
Supplement: S1 File — (TXT) [file pone.0189663.s001.txt]

#############################################
#  Patterns for Association type sentences  #
#############################################

NP_1 VG_passive{associate} with NP_2

NP_1 VG_active{associate} with NP_2

NP{associate} of NP_1 with/and NP_2

NP{associate} between NP_1 and NP_2

NP{associate} in NP_1 at NP_2

NP_1 [VG_active] NP{associate} with NP_2

NP{role} of/for NP_1 in NP_2

NP_1 [VG_active] NP{role} in NP_2

NP_1 VG_active{contribute} to NP_2

NP{contribute} of NP_1 in/to NP_2

NP{effect} of NP_1 in/on NP_2

NP_1 [VG_active] NP{effect} in/on NP_2

NP_1 VG_active{affect} NP_2

NP_1 [VG_active] NP{susceptibility} to NP_2

NP_1 VG_passive{susceptible} for NP_2

NP_1 [VG_active] NP{risk} for NP_2

NP_1 VG_passive{involve} in NP_2

NP_1 VG_active{confer} NP_2

NP{relationship} between NP_1 and NP_2

NP{link} between NP_1 and NP_2

NP_1 VG_passive{correlate} with NP_2

NP_1 VG_active{correlate} with NP_2

NP{correlation} of NP_1 and NP_2


############################################
#  Patterns for Comparison type sentences  #
############################################

VG_active{compare} to/with NP_1, NP_2 VG_active NP{increased/decreased/more/less/higher/lower/longer/shorter} in NP_3

NP_1 VG_active NP{difference} between NP_2 and NP_3

NP{difference} of/in NP_1 between NP_2 and NP_3

NP_1 VG_active NP{increased/decreased/more/less/higher/lower/longer/shorter} NP_2 NP{compare} to/with NP_3

NP_1 VG_active NP{increased/decreased/more/less/higher/lower/longer/shorter} NP_2 than NP_3

NP_1 VG_passive{increased/decreased/more/less/higher/lower/longer/shorter} in NP_2 NP{compare} to/with NP_3

NP_1 VG_passive{increased/decreased/more/less/higher/lower/longer/shorter} in NP_2 than NP_3


###############################################
#  Patterns for Sensitization type sentences  #
###############################################

NP_1 VG_active{sensitize} NP{disease (cells)} to NP_2

NP{disease (cells)} VG_passive{sensitize} to NP_1 by NP_2


#########################################
#  Patterns for Marker types sentences  #
#########################################

NP_1 VG_is_a{is a/acts as/are/functions as/serves as} NP{predictor/biomarker/marker} of/for NP_2

NP_1 VG_active{predict/indicate} NP_2


############################
#  Drug detection pattern  #
############################


NP{treatment} with NP{drugname}

NP{patients} VG{treat} with {drugname}

NP{patients} VG{receive} NP{drugname}

NP{drugname therapy}

NP{efficacy/sensitivity} of NP{drugname}

NP{response/sensitivity/resistance} to NP{drugname}
