# Supplementary material for: eGARD: Extracting associations between genomic anomalies and drug responses from text
Source: PLoS One. 2017 Dec 20;12(12):e0189663. doi: 10.1371/journal.pone.0189663 (PMC5738129; doi:10.1371/journal.pone.0189663)
Supplement: S2 File — (TXT) [file pone.0189663.s002.txt]

ERCC1, platinum
MGMT, temozolomide
RRM1, Gemcitabine
TOP2A, anthracyclines
TOPO1, irinotecan_topotecan
TUBB3, Taxanes
TYMS, 5-FU_capecitabine
