# Supplementary material for: eGARD: Extracting associations between genomic anomalies and drug responses from text
Source: PLoS One. 2017 Dec 20;12(12):e0189663. doi: 10.1371/journal.pone.0189663 (PMC5738129; doi:10.1371/journal.pone.0189663)
Supplement: S3 File — (TXT) [file pone.0189663.s003.txt]

BRAF	vemurafenib
BRAF	dabrafenib
BRAF	trametinib
EML4-ALK	crizotinib
EML4-ALK	ceritinib
EML4-ALK	alectinib
EGFR	erlotinib
EGFR	gefitinib
EGFR	afatinib
EGFR	osimertinib
EGFR	cetuximab
EGFR	panitumumab
ERBB2	trastuzumab
ERBB2	lapatinib
ERBB2	pertuzumab
ERBB2	ado-trastuzumab emtansine
BRCA1/2	olaparib
SMO and PTCH1	vismodegib
SMO and PTCH1	sonidegib
CDK4/6	palbociclib
cKIT	imatinib
cKIT	sunitinib
cKIT	regorafenib
mTOR	everolimus
mTOR	temsirolimus
COL1A1-PDFFB	imatinib
VEGF/VEGFR	bevacizumab
VEGF/VEGFR	ramucirumab
VEGF/VEGFR	regorafenib
VEGF/VEGFR	ziv-aflibercept
VEGF/VEGFR	axitinib
VEGF/VEGFR	pazopanib
VEGF/VEGFR	sunitinib
VEGF/VEGFR	sorafenib
RET	vandetanib
RET	cabozantinib
RET	lenvatinib
PDGFRA	imatinib
PDGFRA	sunitinib
