# Supplementary material for: eGARD: Extracting associations between genomic anomalies and drug responses from text
Source: PLoS One. 2017 Dec 20;12(12):e0189663. doi: 10.1371/journal.pone.0189663 (PMC5738129; doi:10.1371/journal.pone.0189663)
Supplement: S1 Dataset — (XLSX) [file pone.0189663.s004.xlsx]

## Sheet: Sheet1
PMID	GENE	Expression/Mutation	Disease	Drug	Benefit/Lack of benefit/Not assessable
15671559	TUBB3	over expression	ovarian cancer	paclitaxel	no benefit
15671559	MDR1	expression	ovarian cancer	paclitaxel	not assessable
15217961	RRM1	under expression	non small cell lung cancer	gemcitabine, cisplatin	benefit
19543324	RRM1	over expression	pancreatic adenocarcinoma	gemcitabine	benefit
19543324	ERCC1	over expression	pancreatic adenocarcinoma	gemcitabine	benefit
17465211	DPD, OPRT	higher	colorectal cancer	fluorouracil-based chemotherapy	benefit
17465211	TS, TP, OPRT	expression	colorectal cancer	fluorouracil-based chemotherapy	not assessable
19240185	ERCC1	under expression	adrenocortical carcinoma		benefit
16957145	ERCC1	under expression	non small cell lung cancer	cisplatin-based adjuvant chemotherapy	benefit
17285590	TUBB3	under expression	breast cancer	paclitaxel	benefit
19105824	TS	under expression	gastrointestinal adenocarcinoma	oxaliplatin and capecitabine	benefit
19105824	ERCC1	under expression	gastrointestinal adenocarcinoma	oxaliplatin and capecitabine	benefit
24083725	ERCC1	under/over expression	non small cell lung cancer	platinum based chemotherapy	no benefit
19123003	ERCC1	under expression	non small cell lung cancer	cisplation, docetaxel	benefit
19123003	TUBB3	expression	non small cell lung cancer	cisplation, docetaxel	not assessable
9576280	TS	under expression	gastric carcinoma	5-fluorouracil based therapy	benefit
18362936	ERCC1	under expression	advanced gastric cancer	FOLFOX	benefit
18362936	TS	over expression	advanced gastric cancer	FOLFOX	benefit
19724855	MGMT	over/under expression	pediatric brain tumors	temozolomide	not assessable
25175730	ERCC1	expression	colorectal cancer	5fu, oxaliplatin	no benefit
25175730	TS	expression	colorectal cancer	5fu, oxaliplatin	no benefit
23958055	MGMT	positive	Gioma stem-like cells	temozolomide	no benefit
23358102	TS	over expression	gastric cancer	capecitabine plus paclitaxel or cisplatin	benefit
23358102	TP	over expression	gastric cancer	capecitabine plus paclitaxel or cisplatin	benefit
23358102	TUBB3	under expression	gastric cancer	capecitabine plus paclitaxel or cisplatin	benefit
23358102	ERCC1	under expression	gastric cancer	capecitabine plus paclitaxel or cisplatin	benefit
24675496	TOP2A, MAP-tau		axillary lymph node positive breast cancer		no benefit
20689757	ERCC1	over expression	bladder cancer	cisplatin and methotrexate ( CM ) versus methotrexate , vinblastine , epirubicin , and cisplatin ( M-VEC )	no benefit
20689757	MDR1	over expression	bladder cancer	cisplatin and methotrexate ( CM ) versus methotrexate , vinblastine , epirubicin , and cisplatin ( M-VEC )	no benefit
19147755	MGMT		melanoma	temozolomide
19122647	TUBB3	under expression	melanoma	paclitaxel	benefit
22133572	TS	over expression	colorectal cancer	FOLFIRI, FUFA	benefit
20388697	MGMT	over/ under expression	BTICs (brain tumor initiating cells)	temozolomide	not assessable
22441341	GSTP1	downregulation	breast cancer	doxorubicin+cyclophosphomide, docetaxel	benefit
22441341	TOP2A	over/ under expression	breast cancer	doxorubicin+cyclophosphomide, docetaxel	not assessable
22441341	survivin	under expression	breast cancer	doxorubicin+cyclophosphomide, docetaxel	not assessable
20512334	RRM1, BRCA1	over/ under expression	breast cancer	gemcitabine, paclitaxel	not assessable
20332140	ERCC1	negative	non small cell lung cancer	chemotherapy	benefit
18494946	ERCC1, ERCC2, RRM1	over/ under expression	lung cancer	cisplatin , carboplatin or gemcitabine	not assessable
23861589	DPD	over expression	hepatocellular carcinoma	5-FU-based TACE	no benefit
23861589	TS/TP	over/under expression	hepatocellular carcinoma	5-FU-based TACE	not assessable
22436573	ERCC1, RRM1	over/under expression	pancreatic ductal adenocarcinoma	gemcitabine based chemotherapy
20130512	MGMT	negative	uterine leiomyosarcoma	temozolomide	benefit
23397475	BRCA1, ERCC1	over expression	non small cell lung cancer	cisplatin	no benefit
23397475	TUBB3	under expression	non small cell lung cancer	docetaxel	benefit
23397475	RRM1	over expression	non small cell lung cancer	gemcitabine	benefit
18574145	TOP2A	under expression	lymphoma	doxorubicin	no benefit
18574145	TOP1	under expression	lymphoma	camptothecin	no benefit
18574145	TOP1	under expression	lymphoma	doxorubicin	benefit
21690572	TUBB3	under expression	non small cell lung cancer	vinorelbine, paclitaxel based chemotherapy	benefit
23282970	MGMT		glioblastoma	temozolomide
25989663	ERCC1	under expression	nasopharyngeal carcinoma	cisplatin based chemotherapy	benefit
23517622	APTX	under expression	gastric cancer	irinotecan	benefit
23517622	BRCA1	under expression	gastric cancer	irinotecan	benefit
23517622	ERCC1	under expression	gastric cancer	irinotecan	benefit
23517622	ISG15	over expression	gastric cancer	irinotecan	benefit
23517622	TOP1	over expression	gastric cancer	irinotecan	benefit
10682666	p53	positive	colorectal cancer	methotrexate ( MTX ) -modulated-5-fluorouracil ( 5-FU-FA )	not assessable
10682666	TS	negative	colorectal cancer	methotrexate ( MTX ) -modulated-5-fluorouracil ( 5-FU-FA )	benefit
21475919	ERCC1	under expression	esophageal squamous cell carcinoma	cisplatin based chemotherapy	benefit
12054644	alpha tubulin	higher tyrosination	breast cancer	paclitaxel	no benefit
12054644	TUBB3, TUBB4	high levels	breast cancer	paclitaxel	no benefit
12054644	TUBB1	high levels	breast cancer	paclitaxel	no benefit
25674147	ERCC1	under expression	non small cell lung cancer	platinum based chemotherapy	benefit
24585004	ERCC1	under expression	erous epithelial ovarian cancer	platinum paclitaxel chemotherapy	benefit
24585004	Tau	expression	erous epithelial ovarian cancer	platinum paclitaxel chemotherapy	not assessable
20668043	MGMT	over/ under expression	pituitary tumors	temozolomide	not assessable
17961161	ERCC1	negative	ovarian cancer	platinum based chemotherapy	benefit
17961161	ERCC1	TT genotype	ovarian cancer	platinum based chemotherapy	benefit
17854149	TS	under expression	gastric cancer	5-fluorouracil-based adjuvant chemotherapy	benefit
17854149	TP	under expression	gastric cancer	5-fluorouracil-based adjuvant chemotherapy	benefit
20589706	TS, MRP1	over expression	oesophageal adenocarcinoma	cisplatin and fluorouracil ( 5-FU )- based neoadjuvant chemotherapy	no benefit
20589706	ERCC1, PGP	over/ under expression	oesophageal adenocarcinoma	cisplatin and fluorouracil ( 5-FU )- based neoadjuvant chemotherapy	not assessable
19574766	ERCC1	under expression	epithelial ovarian cancer	carboplatin and paclitaxel	benefit
20700125	TS, TP	over expression	oesophageal squamous cell carcinoma	capecitabine, cisplatin	benefit
20700125	ERCC1	over expression	oesophageal squamous cell carcinoma	capecitabine, cisplatin	no benefit
25160658	MGMT	under expression	acute myeloid leukaemia	temozolomide	benefit
16230416	RRM1	over expression	colon cancer	gemcitabine	no benefit
25227663	BRCA1	over expression	non small cell lung cancer	platinum-based chemotherapy	no benefit
25227663	ERCC1, RRM1, RRM2	over expression	non small cell lung cancer	platinum-based chemotherapy	no benefit
21331613	MGMT	under expression	glioblastoma	temozolomide	benefit
21224045	ERCC1	under expression	lung cancer	adjuvant trial	benefit
21224045	RRM1	under expression	lung cancer	adjuvant trial	not assessable
21298384	ERCC1	negative	advanced biliary tract adenocarcinoma	cisplatin	benefit
21298384	ERCC1	negative	advanced biliary tract adenocarcinoma	oxaliplatin	benefit
17909351	ERCC1	under/over expression	non small cell lung cancer	platinum based chemotherapy	not assessable
23167424	TS	over expression	hepatocellular carcinoma	5-fluorouracil	no benefit
23167424	MRP1, Bcl-xl, E-cad, Pgp	increased activity	hepatocellular carcinoma	5-fluorouracil	no benefit
22411898	TUBB3	under/over expression	non small cell lung cancer	paclitaxel - or gemcitabine-based	not assessable
22228633	MGMT	methylated	small cell lung cancer	temozolomide	benefit
24922653	TS	over expression	head and neck carcinoma	5-fluorouracil	no benefit
22358390	TUBB3	positive	non small cell lung cancer	taxane based therapy	no benefit
25107571	APE1 , ERCC1, TUBB3	negative	non small cell lung cancer	platinum-paclitaxel chemotherapy	benefit
17640298	ERCC1	negative	non small cell lung cancer	platinum based therapy	benefit
17640298	P53	negative	non small cell lung cancer	platinum based therapy	benefit
19531250	dCK	under expression	pancreatic cancer	gemcitabine	benefit
21681601	TOP2A	positive	breast cancer	anthracyclines	benefit
18594541	ERCC1	under expression	squamous cell carcinoma of the head and neck	cisplatin-based CCRT	benefit
25501233	ERCC1	under expression	non small cell lung cancer	platinum based therapy	benefit
23364970	TUBB3	under expression	gastric cancer	bevacizuamb , paclitaxel	benefit
11731512	ERCC1	under expression	colorectal cancer	oxaliplatin, fluorouracil	benefit
11731512	TS	under expression	colorectal cancer	oxaliplatin, fluorouracil	benefit
21940361	ERCC1, GSTp	under expression	advanced colorectal cancer	modified FOLFOX 6	benefit
21940361	TS	under/over expression	advanced colorectal cancer	modified FOLFOX 6	not assessable
16218935	TS	IHC pattern	colorectal adenocarcinoma	capecitabine	not assessable
21460749	MGMT	under expression	melanoma	temozolomide	benefit
15946994	class I , II , III , IVa and VI beta tubulin	over expression	breast cancer	docetaxel	no benefit
23483975	RRM1	under expression	lung and breast cancer	gemcitabine, AZD7762 CHK1 inhibitor	benefit
22302397	ERCC1	over expression	non small cell lung cancer	platinum based chemotherapy	no benefit
16964376	MGMT	under expression	melanoma	temozolomide	benefit
10741727	MGMT	under expression	pediatric solid tumor	temozolomide	benefit
10741727	p53	expression	pediatric solid tumor	temozolomide	not assessable
21747120	MGMT, MLH1/MSH2		mycosis fungoides/Sezary syndrome	temozolomide	not assessable
20840811	ERCC1	under expression	lung cancer	cisplatin	benefit
18636187	RRM1	under expression	biliary tract carcinoma	gemcitabine	benefit
23828702	TUBB3	under expression	gastric cancer	TXT/CDDP/FU (DCF) regimen chemotherapy	benefit
23828702	TS, ERCC1	under/over expression	gastric cancer	TXT/CDDP/FU (DCF) regimen chemotherapy	not assessable
19533023	MGMT	under/over expression	gliomblastoma multiforme	temozolomide and CPT-11	not assessable
22766748	TUBB3	under expression	gastric cancer	paclitaxel plus capecitabine
24248543	BRAF, miR-145	V600E , over expression	colorectal cancer	vemurafenib	benefit
17020982	EGFR	T790M	non small cell lung cancer	gefitinib	no benefit
16103058	EGFR	T790M	non small cell lung cancer	gefitinib, erlotinib	no benefit
16103058	EGFR	T790M	non small cell lung cancer	CL-387,785	benefit
17457047	ERBB3	under expression	pancreatic cancer	erlotinib	no benefit
18245484	EGFR, HER2	over expression	ER+ve breast cancer	tamoxifen	no benefit
18245484	p42/44 and p38 mitogen activated protein kinases	increased phospohorylation	ER+ve breast cancer	gefitinib, tamoxifen	benefit
18245484	IGF1R	increased phospohorylation	ER+ve breast cancer	tamoxifen	no benefit
18245484	IGF1R	activated expression	ER+ve breast cancer	tamoxifen	no benefit
17473659	EGFR	mutant	non small cell lung cancer	gefitinib	benefit
18182667	VEGF	over expression	astrocytomas	bevacizumab, irinotecan	benefit
18182667	CA9	over expression	astrocytomas	bevacizumab, irinotecan	no benefit
24112705	BRAF	L505H, V600E	melanomas	vemurafenib	no benefit
16505440	PDGF-BB	increased plasma levels	desmoid tumors	imatinib	no benefit
23103855	53BP1	loss	BRCA deficient mammary tumors	PARP inhibitors	no benefit
16638863	EGFR	mutation, high gene copy number	non small cell lung cancer	gefitinib	benefit
16638863	KRAS	mutation	non small cell lung cancer	gefitinib	no benefit
16638863	AKT	over expression	non small cell lung cancer	gefitinib	no benefit
16638863	HER2	mutation	non small cell lung cancer	gefitinib	no benefit
17335935	EGFR	T790M	non small cell lung cancer	gefitinib	no benefit
20124459	ATM	low levels
17060940	EGFR	E746 A750del in seven cases , E746 T751del insA in one case , L747 T751del in one case , and L858R in two cases	non small cell lung cancer	gefitinib	benefit
17932690	EGFR	expression and amplification	non small cell lung cancer	gefitinib	no benefit
17932690	EGFR	exon19 mutation	non small cell lung cancer	gefitinib	benefit
17387741	EGFR	mutation	non small cell lung cancer	gefitinib	benefit
17387741	EGFR	positive/negative amplification	non small cell lung cancer	gefitinib	not assessable
11786427	ERBB2	over expression	prostate cancer	anti-ERBB2 antibody	not assessable
16011858	EGFR	mutations	non small cell lung cancer	gefitinib	benefit
18245484	EGFR, HER2	over expression	ER+ve breast cancer	gefitinib, tamoxifen	benefit
16505440	APC, CTNNB	mutations	desmoid tumors	imatinib	not assessable
21715537
22454535
