# Supplementary material for: eGARD: Extracting associations between genomic anomalies and drug responses from text
Source: PLoS One. 2017 Dec 20;12(12):e0189663. doi: 10.1371/journal.pone.0189663 (PMC5738129; doi:10.1371/journal.pone.0189663)
Supplement: S2 Dataset — (XLSX) [file pone.0189663.s005.xlsx]

## Sheet: Sheet1
PMID	Relevant/Not relevant
20332140	relevant
22837675	relevant
19240185	relevant
19035454	relevant
16317430	relevant
18505052	relevant
18647495	relevant
9726090	relevant
21747120	relevant
19620936	relevant
11501504	relevant
11729194	relevant
21742432	relevant
10213225	relevant
19247656	relevant
2537956	relevant
15627889	relevant
20705464	relevant
21926482	relevant
18928331	relevant
20309962	relevant
17080014	relevant
19147755	relevant
24434877	relevant
20596652	relevant
23053266	relevant
19446547	relevant
16024643	relevant
20534991	relevant
12054644	relevant
25733498	relevant
15331170	relevant
9212806	relevant
7688913	relevant
15121885	relevant
15553681	relevant
20147901	relevant
24040940	relevant
11361337	not relevant
9857486	not relevant
9473684	not relevant
24301776	not relevant
9703003	not relevant
19996589	not relevant
22740861	not relevant
11335793	not relevant
16391809	not relevant
25668779	not relevant
22425885	not relevant
11598416	not relevant
21220612	not relevant
26530373	not relevant
1974166	not relevant
22404301	not relevant
26989862	not relevant
7664757	not relevant
1329748	not relevant
17237277	not relevant
15472946	not relevant
15664863	not relevant
26163765	not relevant
19561552	not relevant
2819731	not relevant
25731368	not relevant
12172509	not relevant
12135490	not relevant
15719174	not relevant
11205907	not relevant
23139432	not relevant
12649178	not relevant
17656417	not relevant
15010881	not relevant
17722651	not relevant
10784392	not relevant
15025949	not relevant
11099328	not relevant
16969495	not relevant
10652345	not relevant
16755122	not relevant
2562007	not relevant
10679915	not relevant
12610882	not relevant
9223329	not relevant
25423960	not relevant
2831966	not relevant
12450432	not relevant
12437383	not relevant
9779709	not relevant
23918044	not relevant
14576839	not relevant
22160637	not relevant
15604991	not relevant
2166714	not relevant
9779876	not relevant
8671755	not relevant
22123861	not relevant
25776905	not relevant
11809893	not relevant
11779362	not relevant
12820461	not relevant
