# Supplementary material for: eGARD: Extracting associations between genomic anomalies and drug responses from text
Source: PLoS One. 2017 Dec 20;12(12):e0189663. doi: 10.1371/journal.pone.0189663 (PMC5738129; doi:10.1371/journal.pone.0189663)
Supplement: S3 Dataset — (XLSX) [file pone.0189663.s006.xlsx]

## Sheet: Sheet1
PMID
15073101
15118073
16788380
17704420
18347005
18349392
19010874
19692684
21109570
21239504
21332310
21576632
21844885
21989330
22044939
22594510
22875622
23127916
23149126
23204795
23337555
23584701
23953100
23959273
24070809
24123600
24223824
24293093
24382596
24513691
25056761
25069475
25188725
25210463
25245580
25411163
25778465
25955730
26100253
26162609
26244574
26371285
26411831
26439641
26490356
26615857
10880412
14638340
15590749
16542858
16937451
17215846
17439540
17699831
17931083
18195729
18325643
18618621
18797399
19027114
19056598
19345712
19444285
19496924
19875892
20064494
20812847
21447862
21931346
21946898
22368681
22450926
22935916
23335901
23372834
23543259
23559864
23834376
23856854
23860526
24024897
24407380
24461666
24633560
25108775
25209194
25327507
25367448
25493567
25677447
25705565
25730470
25734178
26153084
26387494
26968770
27092952
27180831
27422302
27624150
